# Supplementary material for: Acid Yellow 9 Azo Dye Gets the Blues: An Optical Spectroscopy and DFT Study of Unusual Photochemistry in Multilayer Films with PAH and Chitosan
Source: Molecules. 2025 Sep 23;30(19):3850. doi: 10.3390/molecules30193850 (PMC12525761; doi:10.3390/molecules30193850)
Supplement: Supplementary file 1 [file molecules-30-03850-s001.zip]

Archive with 1 entries (1 files):
- molecules-3854204-supplementary.pdf
